# Supplementary material for: Bacteroides thetaiotaomicron Fosters the Growth of Butyrate-Producing Anaerostipes caccae in the Presence of Lactose and Total Human Milk Carbohydrates
Source: Microorganisms. 2020 Oct 1;8(10):1513. doi: 10.3390/microorganisms8101513 (PMC7601031; doi:10.3390/microorganisms8101513)
Supplement: Supplementary file 1 [file microorganisms-08-01513-s001.zip]

Archive with 4 entries (3 files):
- microorganisms-919166-supplementary/
- microorganisms-919166-supplementary/Figure S1.pdf
- microorganisms-919166-supplementary/Figure S2.pdf
- microorganisms-919166-supplementary/Table S1.pdf
